# Supplementary material for: 3-(2H-Benzotriazol-2-yl)-1-(4-fluoro­phen­yl)propan-1-one
Source: Acta Crystallogr Sect E Struct Rep Online. 2010 Apr 21;66(Pt 5):o1124. doi: 10.1107/S1600536810013917 (PMC2979255; doi:10.1107/S1600536810013917)
Supplement: Supplementary file 1 [file e-66-o1124-sup1.cif]

##############################################################################
###                                                                        ###
###        Electronic paper (Acta Crystallographica Section E)             ###
###                                                                        ###
##############################################################################
#                                                                            #
# This CIF contains the data in a paper accepted for publication in Acta     #
# Crystallographica Section E. It conforms to the requirements of Notes      #
# for Authors for Section E, and has been peer reviewed under the auspices   #
# of the IUCr Commission on Journals.                                        #
#                                                                            #
# Full details of the Crystallographic Information File format               #
# are given in the paper "The Crystallographic Information File (CIF):       #
# a New Standard Archive File for Crystallography" by S. R. Hall, F. H.      #
# Allen and I. D. Brown [Acta Cryst. (1991), A47, 655-685].                  #
#                                                                            #
# The current version of the core CIF dictionary is obtainable from          #
# ftp://ftp.iucr.org/pub/cif_core.dic. The current version number is 2.4.    #
#                                                                            #
# Software is freely available for graphical display of the structure(s) in  #
# this CIF.  For information consult the CIF home page http://www.iucr.org/  #
# cif/home.html                                                              #
#                                                                            #
# This file may be used for bona fide research purposes within the           #
# scientific community so long as proper attribution is given to the journal # 
# article from which it was obtained.                                        #
#                                                                            #
##############################################################################
                                             
data_global
_audit_creation_method     SHELXL-97
_journal_data_validation_number     ?
_journal_date_recd_electronic     2010-04-12
_journal_date_accepted     2010-04-15
_journal_name_full     'Acta Crystallographica, Section E'
_journal_year     2010
_journal_volume     66
_journal_issue      5
_journal_page_first     o1124
_journal_page_last     o1124
_journal_paper_category     QO
_journal_coeditor_code     LH5027
_publ_contact_author_name     ' Zhi-Fang Pan'
_publ_contact_author_address
;Weifang Medical University
Weifang 261042
P. R. China
;
_publ_contact_author_email     Weichidu@163.com
_publ_contact_author_fax     '86536 878 5802'
_publ_contact_author_phone     '86536 878 7802'
_publ_section_title
;
3-(2<i>H</i>-Benzotriazol-2-yl)-1-(4-fluorophenyl)propan-1-one
;
loop_
    _publ_author_name
    _publ_author_footnote
    _publ_author_address
    'Zhi-Fang Pan' .
;
Weifang Medical University
Weifang 261042
People's Republic of China
;
data_I
_chemical_name_systematic
;
3-(2<i>H</i>-Benzotriazol-2-yl)-1-(4-fluorophenyl)propan-1-one
;
_chemical_name_common     ?
_chemical_formula_moiety     'C15 H12 F N3 O'
_chemical_formula_sum     'C15 H12 F N3 O'
_chemical_formula_iupac     'C15 H12 F N3 O'
_chemical_formula_weight     269.28
_chemical_melting_point     ?
_symmetry_cell_setting     Monoclinic
_symmetry_space_group_name_H-M     'P 21'
_symmetry_space_group_name_Hall     'P 2yb'
loop_
    _symmetry_equiv_pos_as_xyz
    'x, y, z'
    '-x, y+1/2, -z'
_cell_length_a     5.7858(12)
_cell_length_b     5.6814(11)
_cell_length_c     19.313(4)
_cell_angle_alpha     90.00
_cell_angle_beta     90.77(3)
_cell_angle_gamma     90.00
_cell_volume     634.8(2)
_cell_formula_units_Z     2
_cell_measurement_reflns_used     1874
_cell_measurement_theta_min     1.05
_cell_measurement_theta_max     25.00
_cell_measurement_temperature     293(2)
_exptl_crystal_description     block
_exptl_crystal_colour     colorless
_exptl_crystal_size_max     0.20
_exptl_crystal_size_mid     0.18
_exptl_crystal_size_min     0.10
_exptl_crystal_density_diffrn     1.409
_exptl_crystal_density_meas     ?
_exptl_crystal_density_method     'not measured'
_exptl_crystal_F_000     280
_exptl_absorpt_coefficient_mu     0.102
_exptl_absorpt_correction_type     none
_exptl_absorpt_process_details     ?
_exptl_absorpt_correction_T_min     ?
_exptl_absorpt_correction_T_max     ?
_exptl_special_details
;
;
_diffrn_ambient_temperature     293(2)
_diffrn_radiation_type     MoK\a
_diffrn_radiation_wavelength     0.71073
_diffrn_radiation_source     'fine-focus sealed tube'
_diffrn_radiation_monochromator     graphite
_diffrn_measurement_device_type     'Bruker SMART CCD'
_diffrn_measurement_method     '\f and \w scans'
_diffrn_detector_area_resol_mean     ?
_diffrn_reflns_number     3943
_diffrn_reflns_av_R_equivalents     0.1351
_diffrn_reflns_av_sigmaI/netI     0.1061
_diffrn_reflns_theta_min     1.05
_diffrn_reflns_theta_max     25.00
_diffrn_reflns_theta_full     25.00
_diffrn_measured_fraction_theta_max     0.999
_diffrn_measured_fraction_theta_full     0.999
_diffrn_reflns_limit_h_min     -6
_diffrn_reflns_limit_h_max     6
_diffrn_reflns_limit_k_min     -6
_diffrn_reflns_limit_k_max     6
_diffrn_reflns_limit_l_min     -22
_diffrn_reflns_limit_l_max     20
_diffrn_reflns_reduction_process     ?
_diffrn_standards_number     ?
_diffrn_standards_interval_count     ?
_diffrn_standards_interval_time     ?
_diffrn_standards_decay_%     ?
loop_
    _diffrn_standard_refln_index_h
    _diffrn_standard_refln_index_k
    _diffrn_standard_refln_index_l
    ? ? ?
_refine_special_details
;
Refinement of F^2^ against ALL reflections.  The weighted R-factor wR and
 goodness of fit S are based on F^2^, conventional R-factors R are based
 on F, with F set to zero for negative F^2^. The threshold expression of
 F^2^ > 2sigma(F^2^) is used only for calculating R-factors(gt) etc. and is
 not relevant to the choice of reflections for refinement.  R-factors based
 on F^2^ are statistically about twice as large as those based on F, and R-
 factors based on ALL data will be even larger.
;
_reflns_number_total     1240
_reflns_number_gt     1122
_reflns_threshold_expression     'I>2\s(I)'
_refine_ls_structure_factor_coef     Fsqd
_refine_ls_matrix_type     full
_refine_ls_R_factor_all     0.0917
_refine_ls_R_factor_gt     0.0810
_refine_ls_wR_factor_gt     0.2043
_refine_ls_wR_factor_ref     0.2103
_refine_ls_goodness_of_fit_ref     1.066
_refine_ls_restrained_S_all     1.065
_refine_ls_number_reflns     1240
_refine_ls_number_parameters     181
_refine_ls_number_restraints     1
_refine_ls_hydrogen_treatment     constr
_refine_ls_weighting_scheme     calc
_refine_ls_weighting_details
         'calc w=1/[\s^2^(Fo^2^)+(0.1432P)^2^+0.1388P] where P=(Fo^2^+2Fc^2^)/3'
_atom_sites_solution_hydrogens     geom
_atom_sites_solution_primary     direct
_atom_sites_solution_secondary     difmap
_refine_ls_shift/su_max     0.002
_refine_ls_shift/su_mean     0.000
_refine_diff_density_max     0.304
_refine_diff_density_min     -0.342
_refine_ls_extinction_method     none
_refine_ls_extinction_coef     ?
_refine_ls_abs_structure_details     ?
_refine_ls_abs_structure_Flack     ?
loop_
    _atom_type_symbol
    _atom_type_description
    _atom_type_scat_dispersion_real
    _atom_type_scat_dispersion_imag
    _atom_type_scat_source
    'C' 'C' 0.0033 0.0016
                         'International Tables Vol C Tables 4.2.6.8 and 6.1.1.4'
    'H' 'H' 0.0000 0.0000
                         'International Tables Vol C Tables 4.2.6.8 and 6.1.1.4'
    'N' 'N' 0.0061 0.0033
                         'International Tables Vol C Tables 4.2.6.8 and 6.1.1.4'
    'O' 'O' 0.0106 0.0060
                         'International Tables Vol C Tables 4.2.6.8 and 6.1.1.4'
    'F' 'F' 0.0171 0.0103
                         'International Tables Vol C Tables 4.2.6.8 and 6.1.1.4'
_computing_data_collection     'SMART (Bruker, 1997)'
_computing_cell_refinement     'SAINT (Bruker, 1997)'
_computing_data_reduction     'SAINT (Bruker, 1997)'
_computing_structure_solution     'SHELXS97 (Sheldrick, 2008)'
_computing_structure_refinement     'SHELXL97 (Sheldrick, 2008)'
_computing_molecular_graphics     'SHELXTL (Sheldrick, 2008)'
_computing_publication_material     'SHELXTL (Sheldrick, 2008)'
loop_
    _atom_site_type_symbol
    _atom_site_label
    _atom_site_fract_x
    _atom_site_fract_y
    _atom_site_fract_z
    _atom_site_U_iso_or_equiv
    _atom_site_adp_type
    _atom_site_calc_flag
    _atom_site_refinement_flags
    _atom_site_occupancy
    _atom_site_disorder_assembly
    _atom_site_disorder_group
    F F 0.0574(7) 1.0117(7) 0.01386(19) 0.0505(11) Uani d . 1 . .
    O O 0.9115(8) 1.3049(7) 0.1980(2) 0.0434(12) Uani d . 1 . .
    N N1 1.3671(7) 0.6871(8) 0.3093(2) 0.0278(10) Uani d . 1 . .
    N N2 1.0658(8) 0.6958(8) 0.3810(2) 0.0300(10) Uani d . 1 . .
    N N3 1.1720(8) 0.7892(8) 0.3293(2) 0.0265(10) Uani d . 1 . .
    C C9 1.3499(10) 0.1759(10) 0.4572(3) 0.0316(13) Uani d . 1 . .
    H H9A 1.3402 0.0609 0.4913 0.038 Uiso calc R 1 . .
    C C15 0.8110(10) 1.1189(10) 0.1966(3) 0.0300(13) Uani d . 1 . .
    C C14 0.8827(10) 0.9205(9) 0.2440(3) 0.0292(12) Uani d . 1 . .
    H H14A 0.9270 0.7856 0.2164 0.035 Uiso calc R 1 . .
    H H14B 0.7524 0.8746 0.2720 0.035 Uiso calc R 1 . .
    C C12 1.3905(9) 0.5068(10) 0.3556(3) 0.0274(12) Uani d . 1 . .
    C C5 0.6140(11) 1.0790(10) 0.1461(3) 0.0326(13) Uani d . 1 . .
    C C13 1.0823(9) 0.9904(10) 0.2907(3) 0.0293(12) Uani d . 1 . .
    H H13A 1.2047 1.0571 0.2630 0.035 Uiso calc R 1 . .
    H H13B 1.0315 1.1103 0.3229 0.035 Uiso calc R 1 . .
    C C11 1.2016(9) 0.5119(10) 0.4001(3) 0.0276(12) Uani d . 1 . .
    C C2 0.2439(10) 1.0338(10) 0.0570(3) 0.0344(14) Uani d . 1 . .
    C C6 0.5609(10) 1.2550(10) 0.0984(3) 0.0315(13) Uani d . 1 . .
    H H6A 0.6528 1.3891 0.0966 0.038 Uiso calc R 1 . .
    C C10 1.1818(10) 0.3418(10) 0.4533(3) 0.0285(12) Uani d . 1 . .
    H H10A 1.0595 0.3438 0.4841 0.034 Uiso calc R 1 . .
    C C8 1.5400(10) 0.1698(10) 0.4116(3) 0.0336(13) Uani d . 1 . .
    H H8A 1.6498 0.0512 0.4164 0.040 Uiso calc R 1 . .
    C C3 0.2883(12) 0.8551(12) 0.1038(3) 0.0416(15) Uani d . 1 . .
    H H3A 0.1945 0.7223 0.1050 0.050 Uiso calc R 1 . .
    C C4 0.4757(11) 0.8775(10) 0.1490(3) 0.0356(14) Uani d . 1 . .
    H H4A 0.5090 0.7594 0.1809 0.043 Uiso calc R 1 . .
    C C7 1.5654(10) 0.3346(10) 0.3607(3) 0.0309(12) Uani d . 1 . .
    H H7A 1.6910 0.3332 0.3311 0.037 Uiso calc R 1 . .
    C C1 0.3754(11) 1.2338(10) 0.0540(3) 0.0376(15) Uani d . 1 . .
    H H1B 0.3395 1.3526 0.0226 0.045 Uiso calc R 1 . .
loop_
    _atom_site_aniso_label
    _atom_site_aniso_U_11
    _atom_site_aniso_U_22
    _atom_site_aniso_U_33
    _atom_site_aniso_U_12
    _atom_site_aniso_U_13
    _atom_site_aniso_U_23
    F 0.048(2) 0.046(2) 0.057(2) 0.0034(19) -0.0271(17) -0.0036(19)
    O 0.048(3) 0.026(2) 0.056(3) -0.007(2) -0.019(2) 0.006(2)
    N1 0.027(2) 0.025(2) 0.031(3) 0.001(2) -0.0019(17) 0.0008(19)
    N2 0.027(2) 0.021(2) 0.042(3) -0.001(2) -0.0053(18) -0.002(2)
    N3 0.028(2) 0.020(2) 0.032(3) 0.0000(18) -0.0043(18) -0.0002(19)
    C9 0.040(3) 0.025(3) 0.029(3) -0.010(3) -0.012(2) 0.006(2)
    C15 0.030(3) 0.022(3) 0.037(3) 0.001(2) -0.004(2) -0.004(2)
    C14 0.033(3) 0.023(3) 0.032(3) 0.001(2) 0.000(2) -0.002(2)
    C12 0.030(3) 0.020(2) 0.032(3) -0.002(2) -0.010(2) 0.004(2)
    C5 0.038(3) 0.025(3) 0.035(3) 0.002(2) -0.004(2) -0.005(2)
    C13 0.028(3) 0.020(2) 0.040(3) 0.000(2) -0.011(2) -0.001(2)
    C11 0.028(3) 0.021(2) 0.034(3) -0.011(2) -0.009(2) 0.002(2)
    C2 0.032(3) 0.039(3) 0.031(3) 0.011(3) -0.008(2) -0.007(3)
    C6 0.035(3) 0.026(3) 0.034(3) 0.004(2) -0.005(2) 0.006(2)
    C10 0.032(3) 0.027(3) 0.026(3) -0.008(2) -0.0030(19) -0.001(2)
    C8 0.036(3) 0.027(3) 0.038(3) -0.004(2) -0.012(2) 0.001(3)
    C3 0.044(4) 0.030(3) 0.050(4) -0.007(3) -0.010(3) -0.002(3)
    C4 0.042(3) 0.030(3) 0.035(3) -0.003(3) -0.007(2) -0.001(3)
    C7 0.028(3) 0.024(3) 0.040(3) 0.000(2) -0.009(2) -0.006(2)
    C1 0.043(4) 0.025(3) 0.044(4) 0.010(3) -0.010(3) 0.009(2)
_geom_special_details
;
All e.s.d.'s (except the e.s.d. in the dihedral angle between two l.s. planes)
are estimated using the full covariance matrix. The cell e.s.d.'s are taken
into account individually in the estimation of e.s.d.'s in distances, angles
and torsion angles; correlations between e.s.d.'s in cell parameters are only
used when they are defined by crystal symmetry. An approximate (isotropic)
treatment of cell e.s.d.'s is used for estimating e.s.d.'s involving l.s.
planes.
;
loop_
    _geom_bond_atom_site_label_1
    _geom_bond_atom_site_label_2
    _geom_bond_site_symmetry_2
    _geom_bond_distance
    _geom_bond_publ_flag
    F C2 . 1.360(7) ?
    O C15 . 1.207(7) ?
    N1 N3 . 1.331(7) ?
    N1 C12 . 1.364(7) ?
    N2 N3 . 1.293(7) ?
    N2 C11 . 1.356(7) ?
    N3 C13 . 1.457(7) ?
    C9 C10 . 1.356(8) ?
    C9 C8 . 1.419(9) ?
    C9 H9A . 0.9300 ?
    C15 C14 . 1.506(7) ?
    C15 C5 . 1.508(7) ?
    C14 C13 . 1.510(7) ?
    C14 H14A . 0.9700 ?
    C14 H14B . 0.9700 ?
    C12 C11 . 1.400(8) ?
    C12 C7 . 1.410(8) ?
    C5 C6 . 1.390(8) ?
    C5 C4 . 1.399(9) ?
    C13 H13A . 0.9700 ?
    C13 H13B . 0.9700 ?
    C11 C10 . 1.416(8) ?
    C2 C1 . 1.369(9) ?
    C2 C3 . 1.381(9) ?
    C6 C1 . 1.370(9) ?
    C6 H6A . 0.9300 ?
    C10 H10A . 0.9300 ?
    C8 C7 . 1.367(9) ?
    C8 H8A . 0.9300 ?
    C3 C4 . 1.388(9) ?
    C3 H3A . 0.9300 ?
    C4 H4A . 0.9300 ?
    C7 H7A . 0.9300 ?
    C1 H1B . 0.9300 ?
loop_
    _geom_angle_atom_site_label_1
    _geom_angle_atom_site_label_2
    _geom_angle_atom_site_label_3
    _geom_angle_site_symmetry_1
    _geom_angle_site_symmetry_3
    _geom_angle
    _geom_angle_publ_flag
    N3 N1 C12 . . 102.4(4) ?
    N3 N2 C11 . . 104.3(5) ?
    N2 N3 N1 . . 117.3(4) ?
    N2 N3 C13 . . 123.2(5) ?
    N1 N3 C13 . . 119.4(5) ?
    C10 C9 C8 . . 122.9(5) ?
    C10 C9 H9A . . 118.5 ?
    C8 C9 H9A . . 118.5 ?
    O C15 C14 . . 120.9(5) ?
    O C15 C5 . . 120.4(5) ?
    C14 C15 C5 . . 118.7(5) ?
    C15 C14 C13 . . 111.6(5) ?
    C15 C14 H14A . . 109.3 ?
    C13 C14 H14A . . 109.3 ?
    C15 C14 H14B . . 109.3 ?
    C13 C14 H14B . . 109.3 ?
    H14A C14 H14B . . 108.0 ?
    N1 C12 C11 . . 108.4(5) ?
    N1 C12 C7 . . 129.2(5) ?
    C11 C12 C7 . . 122.4(5) ?
    C6 C5 C4 . . 119.6(5) ?
    C6 C5 C15 . . 118.6(5) ?
    C4 C5 C15 . . 121.7(5) ?
    N3 C13 C14 . . 111.3(5) ?
    N3 C13 H13A . . 109.4 ?
    C14 C13 H13A . . 109.4 ?
    N3 C13 H13B . . 109.4 ?
    C14 C13 H13B . . 109.4 ?
    H13A C13 H13B . . 108.0 ?
    N2 C11 C12 . . 107.7(5) ?
    N2 C11 C10 . . 132.1(5) ?
    C12 C11 C10 . . 120.2(5) ?
    F C2 C1 . . 119.2(5) ?
    F C2 C3 . . 118.2(5) ?
    C1 C2 C3 . . 122.6(5) ?
    C1 C6 C5 . . 121.0(5) ?
    C1 C6 H6A . . 119.5 ?
    C5 C6 H6A . . 119.5 ?
    C9 C10 C11 . . 116.7(5) ?
    C9 C10 H10A . . 121.6 ?
    C11 C10 H10A . . 121.6 ?
    C7 C8 C9 . . 121.5(5) ?
    C7 C8 H8A . . 119.3 ?
    C9 C8 H8A . . 119.3 ?
    C4 C3 C2 . . 118.7(6) ?
    C4 C3 H3A . . 120.6 ?
    C2 C3 H3A . . 120.6 ?
    C3 C4 C5 . . 119.5(6) ?
    C3 C4 H4A . . 120.2 ?
    C5 C4 H4A . . 120.2 ?
    C8 C7 C12 . . 116.2(6) ?
    C8 C7 H7A . . 121.9 ?
    C12 C7 H7A . . 121.9 ?
    C2 C1 C6 . . 118.6(5) ?
    C2 C1 H1B . . 120.7 ?
    C6 C1 H1B . . 120.7 ?
loop_
    _geom_hbond_atom_site_label_D
    _geom_hbond_atom_site_label_H
    _geom_hbond_atom_site_label_A
    _geom_hbond_site_symmetry_D
    _geom_hbond_site_symmetry_H
    _geom_hbond_site_symmetry_A
    _geom_hbond_distance_DH
    _geom_hbond_distance_HA
    _geom_hbond_distance_DA
    _geom_hbond_angle_DHA
    _geom_hbond_publ_flag
    C14 H14B N1 . . 1_455 0.97 2.58 3.511(3) 161 yes
