# Supplementary material for: 3-(2H-Benzotriazol-2-yl)-1-(4-fluoro­phen­yl)propan-1-one
Source: Acta Crystallogr Sect E Struct Rep Online. 2010 Apr 21;66(Pt 5):o1124. doi: 10.1107/S1600536810013917 (PMC2979255; doi:10.1107/S1600536810013917)
Supplement: Supplementary file 2 [file e-66-o1124-Isup2.hkl]

# 
# h,k,l, Fc-squared, Fo-squared, sigma(Fo-squared) and status flag 
# 
data_I
_shelx_title ' A in P2(1)' 
_shelx_refln_list_code          4 
_shelx_F_calc_maximum       90.11 
_exptl_crystal_F_000       280.00 
_reflns_d_resolution_high  0.8409 
 
loop_ 
 _symmetry_equiv_pos_as_xyz 
 'x, y, z' 
 '-x, y+1/2, -z' 
 
_cell_length_a     5.7858 
_cell_length_b     5.6814 
_cell_length_c    19.3131 
_cell_angle_alpha  90.000 
_cell_angle_beta   90.773 
_cell_angle_gamma  90.000 
 
_shelx_F_squared_multiplier     1.000 
 
loop_ 
 _refln_index_h 
 _refln_index_k 
 _refln_index_l 
 _refln_F_squared_calc 
 _refln_F_squared_meas 
 _refln_F_squared_sigma 
 _refln_observed_status 
   1   0   0       39.86       60.04     15.71 o 
   2   0   0      126.25      122.23     19.56 o 
   3   0   0       26.75       18.81      9.62 o 
   4   0   0      212.97      123.61    138.15 o 
   5   0   0       25.32       29.23     13.42 o 
   6   0   0       20.22       19.05      3.61 o 
   1   1   0      838.96      858.93     19.83 o 
   2   1   0       72.93       43.36      8.84 o 
   3   1   0      362.88      454.44     35.99 o 
   4   1   0      258.43      241.85      9.19 o 
   5   1   0      169.83      127.51     47.26 o 
   6   1   0       24.90       16.86      3.57 o 
   0   2   0      192.86      189.77     16.57 o 
   1   2   0      457.74      504.83      9.56 o 
   2   2   0       36.54       56.73      2.09 o 
   3   2   0      170.24      194.31     21.01 o 
   4   2   0       32.95       31.56      2.75 o 
   5   2   0       43.32       55.93      9.39 o 
   6   2   0       18.93       20.46      4.25 o 
   1   3   0       24.92       24.10      2.55 o 
   2   3   0      460.50      459.29     16.54 o 
   3   3   0       29.73       42.52     11.63 o 
   4   3   0       40.40       44.31      5.06 o 
   5   3   0       36.90       51.88      4.73 o 
   6   3   0       18.14       26.96      9.45 o 
   0   4   0      128.13      122.86      2.16 o 
   1   4   0       92.86       95.33      5.63 o 
   2   4   0       56.55       54.41      1.72 o 
   3   4   0       63.47       57.45      5.54 o 
   4   4   0       13.70       10.94      3.45 o 
   5   4   0       29.81       33.91      3.39 o 
   1   5   0       51.83       47.30      3.64 o 
   2   5   0       79.70       76.19      3.99 o 
   3   5   0       16.89       18.64      1.83 o 
   4   5   0       10.65       14.75      2.18 o 
   0   6   0      176.00      173.05      8.40 o 
   1   6   0       35.40       33.21      2.61 o 
   2   6   0        0.48        1.88      3.11 o 
   3   6   0       22.74       23.25      2.35 o 
  -6   0   1        6.84       10.58      3.48 o 
  -5   0   1       57.20       48.99     16.33 o 
  -4   0   1      122.92      156.97     51.69 o 
  -3   0   1        3.43        5.11      2.63 o 
  -2   0   1        1.41        0.82      0.98 o 
  -1   0   1      353.40      225.45     50.72 o 
   0   0   1        0.77        0.90      0.17 o 
   1   0   1      344.88      346.42      2.93 o 
   2   0   1       84.94      110.37     14.86 o 
   3   0   1      246.31      196.68     73.77 o 
   4   0   1        3.29        5.59      2.37 o 
   5   0   1        4.91        3.76      5.19 o 
   6   0   1      139.29      150.96     16.72 o 
  -6   1   1       25.14       16.78      6.13 o 
  -5   1   1      131.99      117.70     18.51 o 
  -4   1   1        0.22        1.86      1.21 o 
  -3   1   1      134.07      133.57     16.12 o 
  -2   1   1      190.57      167.26     27.77 o 
  -1   1   1      260.33      281.68     23.62 o 
   0   1   1      700.91      630.69     16.40 o 
   1   1   1     1481.91     1474.05     27.22 o 
   2   1   1      161.84      190.36     11.53 o 
   3   1   1       54.40       92.99     43.12 o 
   4   1   1       14.72       17.42      3.92 o 
   5   1   1       22.23       22.78      2.30 o 
   6   1   1       10.09       10.82      1.29 o 
  -6   2   1        2.13        3.75      1.44 o 
  -5   2   1       77.38       72.72     12.15 o 
  -4   2   1       68.43       61.27      4.74 o 
  -3   2   1       61.83       53.90      7.84 o 
  -2   2   1       72.47       53.16     16.57 o 
  -1   2   1      405.63      455.27      4.85 o 
   0   2   1      265.10      251.34      6.28 o 
   1   2   1      363.61      368.12      8.86 o 
   2   2   1       95.46      105.56      2.61 o 
   3   2   1      334.34      347.40     52.78 o 
   4   2   1      103.84      108.38     20.76 o 
   5   2   1      150.37      140.94     18.75 o 
   6   2   1        3.33        4.14      1.23 o 
  -6   3   1      106.84      116.04     17.35 o 
  -5   3   1       25.51       27.02      4.97 o 
  -4   3   1       11.87       19.96      3.93 o 
  -3   3   1       72.51       86.83      5.56 o 
  -2   3   1      200.71      205.90      7.53 o 
  -1   3   1       69.72       70.15      5.26 o 
   0   3   1       35.92       42.07      2.42 o 
   1   3   1      283.15      316.23      8.16 o 
   2   3   1       84.37       87.46      2.89 o 
   3   3   1       26.18       23.24      2.82 o 
   4   3   1       49.04       48.08      8.26 o 
   5   3   1      113.78      119.73     16.05 o 
   6   3   1        3.61       10.49      2.55 o 
  -5   4   1       30.97       19.18      6.03 o 
  -4   4   1       38.83       40.09      7.70 o 
  -3   4   1       32.84       33.37      1.83 o 
  -2   4   1      230.13      231.94     14.47 o 
  -1   4   1      144.71      142.20     10.21 o 
   0   4   1      119.73      127.80      2.78 o 
   1   4   1       99.16      106.40     11.20 o 
   2   4   1        8.81       10.20      1.79 o 
   3   4   1      260.30      242.55     17.64 o 
   4   4   1       30.02       29.41      2.53 o 
   5   4   1       11.69       15.41      5.16 o 
  -4   5   1        9.22       14.40      3.02 o 
  -3   5   1      102.84       83.34      4.05 o 
  -2   5   1       22.88       23.56      2.02 o 
  -1   5   1      177.59      154.35      4.55 o 
   0   5   1      172.03      171.03      2.44 o 
   1   5   1       71.56       76.95      4.82 o 
   2   5   1       12.56       16.58      1.92 o 
   3   5   1       14.30       12.88      3.04 o 
   4   5   1       31.38       31.56      3.49 o 
  -3   6   1       23.46       22.07      2.70 o 
  -2   6   1        2.96        4.92      2.15 o 
  -1   6   1      216.95      201.14      5.43 o 
   0   6   1      135.20      118.38      4.08 o 
   1   6   1       46.23       41.95      2.07 o 
   2   6   1        4.87        6.15      1.81 o 
   3   6   1        7.39       11.63      4.35 o 
  -6   0   2       99.52       81.52     27.51 o 
  -5   0   2      129.70      106.36      4.75 o 
  -4   0   2      115.89      113.40     46.28 o 
  -3   0   2       31.33       28.11     17.93 o 
  -2   0   2      636.86      662.33     78.06 o 
  -1   0   2     2748.37     1802.39     49.99 o 
   0   0   2        2.87        2.91      0.30 o 
   1   0   2      389.11      455.84     15.03 o 
   2   0   2      312.70      311.63     13.47 o 
   3   0   2      925.85     1008.74    111.99 o 
   4   0   2       82.45       48.38     30.99 o 
   5   0   2       26.59       26.32     10.54 o 
   6   0   2      156.92      136.39     14.04 o 
  -6   1   2       68.45       43.21      7.55 o 
  -5   1   2      157.22      150.05      4.06 o 
  -4   1   2      124.70      116.95     15.40 o 
  -3   1   2       18.51       18.84      5.20 o 
  -2   1   2       17.21       22.29      5.57 o 
  -1   1   2     1043.65     1249.48     50.97 o 
   0   1   2     2811.54     3025.48     27.99 o 
   1   1   2     3016.46     3134.57     81.98 o 
   2   1   2      137.46      137.57     11.34 o 
   3   1   2      111.05      128.52     14.95 o 
   4   1   2      161.56      193.85     40.83 o 
   5   1   2       58.87       66.91      6.35 o 
   6   1   2       17.10       15.29      1.61 o 
  -6   2   2       19.01       13.73      1.67 o 
  -5   2   2       60.95       50.99      9.15 o 
  -4   2   2       93.53       99.98      9.08 o 
  -3   2   2       33.85       42.08      6.35 o 
  -2   2   2      741.36      936.04     93.97 o 
  -1   2   2      398.51      399.31      8.47 o 
   0   2   2      183.38      183.55      5.60 o 
   1   2   2      417.46      464.03     17.84 o 
   2   2   2      222.45      262.32     18.87 o 
   3   2   2       20.12       25.14      3.91 o 
   4   2   2        0.04        1.26      1.44 o 
   5   2   2       32.37       26.70      4.94 o 
   6   2   2        1.33        4.35      1.59 o 
  -6   3   2        3.94       10.23      2.74 o 
  -5   3   2        4.08        5.09      2.95 o 
  -4   3   2        7.70        7.55      1.88 o 
  -3   3   2       86.80      136.39     21.39 o 
  -2   3   2      290.68      342.68      6.64 o 
  -1   3   2       20.70       19.94      1.29 o 
   0   3   2      150.23      141.52      7.18 o 
   1   3   2       24.00       27.97      1.34 o 
   2   3   2      153.63      136.20     10.22 o 
   3   3   2        3.29        3.98      1.24 o 
   4   3   2        9.61       13.59      1.69 o 
   5   3   2      140.88      160.04     10.88 o 
   6   3   2        1.50        6.90      2.26 o 
  -5   4   2       16.78       19.18      3.52 o 
  -4   4   2       77.33       76.14      9.79 o 
  -3   4   2       29.98       32.74      4.38 o 
  -2   4   2       59.54       60.19      1.81 o 
  -1   4   2       31.94       28.33      1.30 o 
   0   4   2       43.36       43.56      2.03 o 
   1   4   2       49.94       48.11      1.76 o 
   2   4   2        7.54        7.47      1.14 o 
   3   4   2       24.96       23.37      2.25 o 
   4   4   2       43.36       48.02      5.95 o 
   5   4   2       62.36       54.04     11.86 o 
  -4   5   2       12.11       15.41      2.72 o 
  -3   5   2       32.49       37.67      5.88 o 
  -2   5   2      106.25       82.04      3.71 o 
  -1   5   2       55.85       55.01      3.20 o 
   0   5   2      253.65      255.67      9.71 o 
   1   5   2      129.65      128.73      3.28 o 
   2   5   2      129.26      122.73      8.94 o 
   3   5   2       24.90       28.03      2.28 o 
   4   5   2       13.96       15.07      2.78 o 
  -3   6   2       18.28       16.83      6.86 o 
  -2   6   2       30.69       30.18      3.33 o 
  -1   6   2       71.04       69.16      2.74 o 
   0   6   2       80.27       69.41      5.84 o 
   1   6   2       27.22       25.33      3.37 o 
   2   6   2       16.62       16.63      2.06 o 
   3   6   2        7.35        9.29      1.70 o 
  -6   0   3        0.62        2.78      2.82 o 
  -5   0   3        1.82        5.06      1.67 o 
  -4   0   3        8.15       11.98      5.88 o 
  -3   0   3        6.45        5.09      1.38 o 
  -2   0   3     1090.71     1123.40    138.60 o 
  -1   0   3     3807.26     2831.23     29.65 o 
   1   0   3     1153.79     1253.15     16.93 o 
   2   0   3      414.33      469.16     57.95 o 
   3   0   3      332.94      368.23     17.53 o 
   4   0   3      132.96      110.94     23.34 o 
   5   0   3       52.92       36.26     23.41 o 
   6   0   3      116.82      137.71     36.32 o 
  -6   1   3       11.78       10.55      3.34 o 
  -5   1   3       34.54       19.08      6.64 o 
  -4   1   3       90.31       82.00     22.98 o 
  -3   1   3       55.20       52.07      5.19 o 
  -2   1   3      327.65      362.63     12.79 o 
  -1   1   3     1581.61     1912.18     89.54 o 
   0   1   3      948.02      857.46     21.62 o 
   1   1   3     2125.22     2032.33     58.72 o 
   2   1   3      521.80      660.77     46.28 o 
   3   1   3      239.64      307.34     38.38 o 
   4   1   3       62.65       99.56     21.67 o 
   5   1   3       96.49       88.78      4.24 o 
   6   1   3        4.14        9.34      6.43 o 
  -6   2   3       39.70       36.81      6.61 o 
  -5   2   3       25.45       24.67      3.00 o 
  -4   2   3       76.54      103.95      8.89 o 
  -3   2   3        5.25        6.16      1.76 o 
  -2   2   3       51.51       62.01      6.79 o 
  -1   2   3      388.81      508.30     37.77 o 
   0   2   3      258.17      268.99      4.27 o 
   1   2   3      451.91      471.32      4.87 o 
   2   2   3      274.67      292.72      8.00 o 
   3   2   3       69.06       66.23      7.69 o 
   4   2   3      239.21      183.65     28.71 o 
   5   2   3       99.28       87.60     14.46 o 
   6   2   3       34.18       39.49      8.43 o 
  -6   3   3       18.75       16.76      2.73 o 
  -5   3   3       12.64       16.55      3.75 o 
  -4   3   3      145.33      202.60     30.03 o 
  -3   3   3      147.63      177.79     26.31 o 
  -2   3   3       13.85       15.98      1.29 o 
  -1   3   3       57.71       70.80      0.96 o 
   0   3   3      115.53      148.28      7.21 o 
   1   3   3      723.81      773.92     21.52 o 
   2   3   3       10.27       10.22      0.91 o 
   3   3   3       49.71       49.89      2.82 o 
   4   3   3      424.99      442.85     32.50 o 
   5   3   3       79.51       99.67     12.91 o 
   6   3   3        0.87        8.03      2.59 o 
  -5   4   3       16.28       21.03      2.59 o 
  -4   4   3       11.22       14.71      2.84 o 
  -3   4   3       84.26       99.00      8.17 o 
  -2   4   3       21.20       20.03      1.64 o 
  -1   4   3       11.86       13.87      1.95 o 
   0   4   3      520.89      544.16     14.04 o 
   1   4   3       36.41       34.74      3.17 o 
   2   4   3       28.80       25.86      2.25 o 
   3   4   3        3.00        4.83      1.61 o 
   4   4   3       41.35       30.07      5.59 o 
   5   4   3        5.24        7.84      2.87 o 
  -4   5   3        0.81        8.39      2.95 o 
  -3   5   3       15.87       15.61      2.10 o 
  -2   5   3       60.10       63.15      2.29 o 
  -1   5   3        9.41       10.69      1.71 o 
   0   5   3       21.20       25.63      2.15 o 
   1   5   3       30.41       32.11      2.25 o 
   2   5   3       59.63       48.59      1.67 o 
   3   5   3       38.36       31.60      6.31 o 
   4   5   3       11.11       13.96      2.47 o 
  -3   6   3       10.78       10.88      2.27 o 
  -2   6   3       12.34       14.91      2.40 o 
  -1   6   3       37.81       41.92      3.91 o 
   0   6   3       69.90       69.85      3.33 o 
   1   6   3       30.74       34.72      2.32 o 
   2   6   3       25.11       23.20      2.43 o 
   3   6   3       31.78       28.34      3.34 o 
  -6   0   4       27.65       31.41      8.04 o 
  -5   0   4       43.20       31.79     11.67 o 
  -4   0   4        0.77        0.78      1.80 o 
  -3   0   4      355.57      419.23     30.20 o 
  -2   0   4        0.61        1.75      0.82 o 
  -1   0   4     8119.34     6869.70    114.40 o 
   0   0   4      841.42      949.76      2.52 o 
   1   0   4      116.47      104.18      3.51 o 
   2   0   4      185.13      189.75     17.42 o 
   3   0   4       62.09       70.38      3.70 o 
   4   0   4      115.83       93.22     19.41 o 
   5   0   4       39.91       26.00     19.88 o 
   6   0   4        6.98        7.47      3.14 o 
  -6   1   4      108.87      120.54     24.51 o 
  -5   1   4       67.09       67.46     19.63 o 
  -4   1   4       93.97       71.62     17.62 o 
  -3   1   4      264.53      166.74      5.44 o 
  -2   1   4      422.65      370.71     20.29 o 
  -1   1   4     2676.35     2661.39    185.65 o 
   0   1   4     1241.70     1405.01     57.70 o 
   1   1   4     2442.30     2675.08     82.36 o 
   2   1   4       81.35       89.46     10.57 o 
   3   1   4      415.81      445.83     81.28 o 
   4   1   4      139.88      186.30     41.71 o 
   5   1   4       10.22       11.00      1.64 o 
   6   1   4       64.89       38.95     13.15 o 
  -6   2   4       26.18       37.75      5.70 o 
  -5   2   4        1.30        3.26      1.43 o 
  -4   2   4       39.11       47.56      3.78 o 
  -3   2   4       10.65       13.51      1.81 o 
  -2   2   4      309.51      338.03     20.02 o 
  -1   2   4      234.97      301.63     15.22 o 
   0   2   4      368.52      355.55     17.23 o 
   1   2   4      994.75      995.89     13.58 o 
   2   2   4      301.18      307.66     12.09 o 
   3   2   4        6.03        6.89      1.28 o 
   4   2   4      235.90      287.25     54.46 o 
   5   2   4      169.10      205.26     31.35 o 
   6   2   4        7.00        6.54      2.58 o 
  -6   3   4        8.96        9.74      1.65 o 
  -5   3   4        1.76        5.82      1.64 o 
  -4   3   4       45.89       55.92      7.68 o 
  -3   3   4       12.63       15.05      2.32 o 
  -2   3   4       11.52       15.06      1.78 o 
  -1   3   4      617.71      626.22     12.34 o 
   0   3   4      136.67      136.40      2.97 o 
   1   3   4      182.92      175.19     15.46 o 
   2   3   4        8.17        7.15      1.32 o 
   3   3   4       22.17       16.90      3.26 o 
   4   3   4       14.19       18.58      2.11 o 
   5   3   4       35.77       41.16      7.52 o 
   6   3   4        0.49        5.87      2.59 o 
  -5   4   4       29.66       42.52      5.73 o 
  -4   4   4       99.19      113.04     14.38 o 
  -3   4   4       91.61      101.43      8.42 o 
  -2   4   4      131.04      145.38      6.69 o 
  -1   4   4      157.75      154.12      5.60 o 
   0   4   4       18.86       17.67      1.17 o 
   1   4   4       28.52       24.87      3.27 o 
   2   4   4       33.51       29.43      2.45 o 
   3   4   4        5.05        4.52      1.55 o 
   4   4   4        1.81        5.00      2.15 o 
   5   4   4       32.49       29.01      2.14 o 
  -4   5   4        9.44       11.38      3.06 o 
  -3   5   4      147.12      157.54     10.60 o 
  -2   5   4       91.08       90.32      2.00 o 
  -1   5   4       24.56       26.05      2.15 o 
   0   5   4      221.97      242.93     11.33 o 
   1   5   4      321.38      263.15     27.22 o 
   2   5   4       20.74       18.59      1.85 o 
   3   5   4        2.10        5.87      2.02 o 
   4   5   4       23.58       19.96      2.75 o 
  -2   6   4       96.56       76.49      2.27 o 
  -1   6   4        8.57        8.65      2.13 o 
   0   6   4       22.64       18.19      2.90 o 
   1   6   4       12.17       13.80      2.83 o 
   2   6   4       37.53       34.94      2.75 o 
  -6   0   5        7.40       12.92     37.85 o 
  -5   0   5        0.12        2.10      1.43 o 
  -4   0   5       16.35       19.00      4.41 o 
  -3   0   5      180.22      133.51     40.14 o 
  -2   0   5        6.69       10.25      2.39 o 
  -1   0   5     2077.84     1645.15    194.92 o 
   0   0   5      149.70      148.39     17.83 o 
   1   0   5      243.78      259.80     24.18 o 
   2   0   5     1091.69     1196.03     78.13 o 
   3   0   5       51.18       69.55      8.36 o 
   4   0   5        8.54        9.97      2.32 o 
   5   0   5        2.07        3.69      2.18 o 
   6   0   5       49.75       20.72     22.51 o 
  -6   1   5       45.21       60.09      8.32 o 
  -5   1   5       36.97       27.51      7.87 o 
  -4   1   5       64.85       34.91     11.40 o 
  -3   1   5       20.74       23.22      9.12 o 
  -2   1   5      161.52       93.51     30.13 o 
  -1   1   5      711.10      644.53    104.45 o 
   0   1   5     1699.05     1640.61     57.37 o 
   1   1   5      151.67      160.61      5.67 o 
   2   1   5      499.43      501.58      8.11 o 
   3   1   5      290.02      374.63     20.89 o 
   4   1   5       39.93       30.78      7.74 o 
   5   1   5        9.70        9.87      2.19 o 
   6   1   5       46.72       53.19     31.06 o 
  -6   2   5       18.44       12.64      5.90 o 
  -5   2   5      142.47      102.43     26.25 o 
  -4   2   5       53.60       62.45      8.50 o 
  -3   2   5       56.01       61.58      4.31 o 
  -2   2   5       71.50       75.97      6.05 o 
  -1   2   5      162.81      179.61      2.78 o 
   0   2   5      274.13      301.05      9.30 o 
   1   2   5      114.09      140.99      8.91 o 
   2   2   5      535.02      488.36     40.00 o 
   3   2   5       55.88       50.69      7.20 o 
   4   2   5       24.06       31.50      5.59 o 
   5   2   5       24.05       16.38      5.24 o 
   6   2   5       17.70       18.60      3.38 o 
  -6   3   5        9.43       14.07      2.98 o 
  -5   3   5       16.04       19.02      1.90 o 
  -4   3   5        2.14        1.83      1.66 o 
  -3   3   5       52.19       66.91      5.67 o 
  -2   3   5       39.76       46.40      2.39 o 
  -1   3   5       95.84      102.52      4.73 o 
   0   3   5      192.81      215.06      2.90 o 
   1   3   5       79.13       76.54      2.26 o 
   2   3   5       32.18       31.40      2.10 o 
   3   3   5       75.90       73.73      7.52 o 
   4   3   5      373.52      363.71     20.81 o 
   5   3   5       31.59       33.50      7.48 o 
  -5   4   5       31.46       34.30      7.60 o 
  -4   4   5       69.76       85.97     11.90 o 
  -3   4   5       77.81       89.49     10.01 o 
  -2   4   5        4.47        5.18      1.58 o 
  -1   4   5       47.47       41.61      1.76 o 
   0   4   5        7.05       10.49      1.18 o 
   1   4   5       55.49       50.40      3.54 o 
   2   4   5       19.62       19.90      2.95 o 
   3   4   5       49.40       46.32      4.16 o 
   4   4   5        9.39       10.80      2.07 o 
   5   4   5       35.80       36.42      4.80 o 
  -4   5   5       32.68       40.20      4.99 o 
  -3   5   5       37.62       43.75      3.25 o 
  -2   5   5       51.20       50.30      3.40 o 
  -1   5   5       48.94       38.16      4.81 o 
   0   5   5      126.02      125.56      8.08 o 
   1   5   5       54.63       61.05      2.62 o 
   2   5   5       19.19       14.35      3.69 o 
   3   5   5      108.29       67.66     14.27 o 
   4   5   5        3.87        7.85      1.64 o 
  -2   6   5       98.65       91.28      4.40 o 
  -1   6   5       25.38       25.66      2.37 o 
   0   6   5       20.18       18.33      2.69 o 
   1   6   5       11.96       12.05      2.74 o 
   2   6   5        8.08        8.69      1.75 o 
  -6   0   6       35.16       26.89     68.93 o 
  -5   0   6       75.59       58.36     29.28 o 
  -4   0   6       16.68       20.23      5.60 o 
  -3   0   6        8.97       16.89      2.35 o 
  -2   0   6        3.29        8.75      3.42 o 
  -1   0   6      111.74       63.07     33.97 o 
   0   0   6      128.68      119.75      1.62 o 
   1   0   6      414.85      326.78     26.31 o 
   2   0   6      569.26      678.48     21.91 o 
   3   0   6       78.29       76.62     18.43 o 
   4   0   6       75.06       77.21      1.85 o 
   5   0   6        1.96        2.71      0.96 o 
   6   0   6       11.21        6.65      8.70 o 
  -6   1   6       33.20       24.74      5.89 o 
  -5   1   6       42.22       51.41      9.88 o 
  -4   1   6       33.83       37.81      8.37 o 
  -3   1   6      120.23       50.72     11.50 o 
  -2   1   6      722.91     1334.69    234.95 o 
  -1   1   6       64.05       54.42      1.74 o 
   0   1   6      404.88      388.82     25.25 o 
   1   1   6      729.28      758.29     21.84 o 
   2   1   6      187.20      212.51      4.84 o 
   3   1   6       43.17       44.47      4.25 o 
   4   1   6       47.29       35.99      6.55 o 
   5   1   6       83.58       69.07     14.28 o 
   6   1   6       26.72       24.89      2.61 o 
  -6   2   6        7.25        9.14      2.30 o 
  -5   2   6       36.96       31.50      6.38 o 
  -4   2   6       31.27       35.49      3.92 o 
  -3   2   6      222.06      236.24     16.73 o 
  -2   2   6      126.30      142.25      3.06 o 
  -1   2   6      248.23      307.59     14.01 o 
   0   2   6        4.50        7.86      0.54 o 
   1   2   6      580.49      558.27      7.39 o 
   2   2   6      686.54      702.89     29.76 o 
   3   2   6      122.71      111.66     16.09 o 
   4   2   6       52.73       57.29      4.59 o 
   5   2   6       24.97       16.30      4.27 o 
   6   2   6       42.17       46.35      6.70 o 
  -5   3   6       15.67       20.54      4.21 o 
  -4   3   6       25.46       24.15      7.21 o 
  -3   3   6       57.48       66.84      2.46 o 
  -2   3   6       31.23       29.01      2.39 o 
  -1   3   6       15.51       15.88      1.39 o 
   0   3   6       28.07       31.10      1.86 o 
   1   3   6       20.82       20.02      1.37 o 
   2   3   6       82.39       68.15      5.62 o 
   3   3   6       50.60       52.76      8.48 o 
   4   3   6      252.58      255.80      3.30 o 
   5   3   6      106.42       97.76      6.41 o 
  -5   4   6       21.99       23.08      4.38 o 
  -4   4   6       90.49       90.60     17.07 o 
  -3   4   6       51.58       55.10      4.91 o 
  -2   4   6       30.37       31.95      2.05 o 
  -1   4   6      341.46      272.25     21.31 o 
   0   4   6      118.26      143.92     13.32 o 
   1   4   6       25.57       27.90      1.75 o 
   2   4   6      275.24      208.65     23.48 o 
   3   4   6       12.46       13.10      1.95 o 
   4   4   6       26.44       23.45      2.32 o 
   5   4   6       17.90       19.55      3.56 o 
  -4   5   6       17.72       18.72      3.01 o 
  -3   5   6        8.18        9.13      1.99 o 
  -2   5   6       48.72       40.42      4.18 o 
  -1   5   6      157.22      136.29      8.92 o 
   0   5   6       55.76       48.86      2.62 o 
   1   5   6       24.29       25.85      2.39 o 
   2   5   6       29.01       25.09      3.30 o 
   3   5   6       10.93       11.32      2.02 o 
   4   5   6        9.13       14.58      4.25 o 
  -2   6   6      140.24      119.54      7.51 o 
  -1   6   6       18.74       16.66      2.36 o 
   0   6   6       15.24       14.79      2.10 o 
   1   6   6       84.80       78.02      5.49 o 
   2   6   6        2.28        4.52      1.80 o 
  -6   0   7        5.41        9.19      2.31 o 
  -5   0   7       53.38       56.52     53.87 o 
  -4   0   7       16.36       26.56      5.30 o 
  -3   0   7      212.45      233.93    294.21 o 
  -2   0   7       24.04       29.24      3.21 o 
  -1   0   7      239.44      230.87     54.53 o 
   0   0   7       12.43       10.94      2.65 o 
   1   0   7      438.40      454.59     15.64 o 
   2   0   7      586.00      617.98     27.92 o 
   3   0   7      147.34      169.48     25.82 o 
   4   0   7       86.85       65.49      4.06 o 
   5   0   7        0.08        2.18      1.06 o 
   6   0   7       15.17        6.89      3.44 o 
  -6   1   7        1.54        5.05      2.68 o 
  -5   1   7       33.25       35.96      2.96 o 
  -4   1   7        3.43        5.50      1.53 o 
  -3   1   7      123.60       75.74     10.39 o 
  -2   1   7      582.91      353.68    168.43 o 
  -1   1   7      307.34      289.57     23.40 o 
   0   1   7      375.22      417.30     12.50 o 
   1   1   7      828.45      878.10     15.59 o 
   2   1   7      208.43      208.96     21.10 o 
   3   1   7      216.10      202.75      4.55 o 
   4   1   7      142.93      139.38     11.64 o 
   5   1   7       47.34       39.73      8.80 o 
   6   1   7        4.77       10.69      3.85 o 
  -6   2   7       26.39       20.17      4.33 o 
  -5   2   7       10.64        7.58      2.16 o 
  -4   2   7       97.13       70.20      4.47 o 
  -3   2   7       25.96       28.11      1.72 o 
  -2   2   7      749.80      734.37     63.76 o 
  -1   2   7       93.58      104.30      4.46 o 
   0   2   7      421.36      401.06     11.97 o 
   1   2   7      657.42      744.08     17.96 o 
   2   2   7      553.70      553.14     26.06 o 
   3   2   7       34.87       34.37      4.50 o 
   4   2   7      527.90      453.61     66.19 o 
   5   2   7       97.76      102.18     16.78 o 
   6   2   7        3.82        6.99      2.30 o 
  -5   3   7       16.37       18.54      3.88 o 
  -4   3   7        4.52        3.03      1.14 o 
  -3   3   7      177.65      200.28     22.04 o 
  -2   3   7       15.09       22.37      3.31 o 
  -1   3   7       46.27       52.04      2.21 o 
   0   3   7      256.23      283.75     11.02 o 
   1   3   7      121.34      115.91      8.49 o 
   2   3   7       33.92       41.02      4.10 o 
   3   3   7      328.23      331.02     20.12 o 
   4   3   7       26.68       26.27      1.78 o 
   5   3   7        2.74        6.55      2.43 o 
  -5   4   7       19.23       16.28      2.39 o 
  -4   4   7       14.07       17.09      2.91 o 
  -3   4   7        7.04        9.37      2.96 o 
  -2   4   7       47.53       54.84      1.82 o 
  -1   4   7      215.09      233.68      9.56 o 
   0   4   7       55.37       60.53      2.86 o 
   1   4   7      138.97      141.42      5.45 o 
   2   4   7       75.73       76.85      2.67 o 
   3   4   7       41.67       32.01      2.61 o 
   4   4   7        6.11        9.94      2.04 o 
   5   4   7       27.51       22.60      3.59 o 
  -4   5   7       32.70       40.69      5.15 o 
  -3   5   7       24.62       30.12      3.01 o 
  -2   5   7        6.48        8.24      2.48 o 
  -1   5   7       72.93       64.04      4.88 o 
   0   5   7       52.56       47.70      2.57 o 
   1   5   7       47.94       41.85      2.48 o 
   2   5   7       18.75       15.75      2.18 o 
   3   5   7       13.11        9.82      3.77 o 
   4   5   7       26.62       28.19      4.52 o 
  -2   6   7       10.86       14.18      2.50 o 
  -1   6   7        5.89        7.24      1.63 o 
   0   6   7       15.42       16.44      2.56 o 
   1   6   7       17.35       15.34      3.72 o 
   2   6   7       20.40       20.17      2.30 o 
  -6   0   8       28.92       34.99      3.78 o 
  -5   0   8        9.95       12.14      5.92 o 
  -4   0   8       24.52       28.72      5.43 o 
  -3   0   8      146.52      144.68     10.75 o 
  -2   0   8      968.54      639.57    728.86 o 
  -1   0   8       13.90        8.44      7.37 o 
   0   0   8       69.25       41.25     14.36 o 
   1   0   8       10.96       10.88      1.17 o 
   2   0   8        3.25        3.98      2.18 o 
   3   0   8       59.13       59.93      5.62 o 
   4   0   8        0.02        1.27      1.43 o 
   5   0   8      221.48      150.89     18.17 o 
   6   0   8       26.91       37.54      4.53 o 
  -6   1   8       11.72       13.85      3.07 o 
  -5   1   8       16.72       11.44      5.49 o 
  -4   1   8        0.73        2.74      1.34 o 
  -3   1   8       16.34       19.37      2.30 o 
  -2   1   8      597.86      615.03     91.49 o 
  -1   1   8        0.60        1.66      0.81 o 
   0   1   8      504.57      557.26     35.78 o 
   1   1   8      125.38      145.08      6.12 o 
   2   1   8      254.91      274.91     46.29 o 
   3   1   8        4.63        5.60      1.61 o 
   4   1   8       17.16       14.86      1.86 o 
   5   1   8       19.06       20.25      3.77 o 
   6   1   8       23.58       24.46      2.67 o 
  -6   2   8       16.39       20.57      3.50 o 
  -5   2   8       10.51       11.80      1.56 o 
  -4   2   8       61.25       41.57      4.91 o 
  -3   2   8      161.72       87.28     39.89 o 
  -2   2   8      465.63      511.17     58.16 o 
  -1   2   8      245.54      240.74     41.69 o 
   0   2   8      493.55      560.39     50.09 o 
   1   2   8      180.55      210.53      5.76 o 
   2   2   8      293.78      319.13     14.89 o 
   3   2   8      210.70      213.87     13.79 o 
   4   2   8      137.61      154.95      7.91 o 
   5   2   8       11.55       11.98      2.51 o 
   6   2   8       15.53       16.67      3.42 o 
  -5   3   8        2.46        2.55      1.57 o 
  -4   3   8      166.32      158.30     17.48 o 
  -3   3   8       35.66       44.85      4.60 o 
  -2   3   8      122.79      134.32      8.82 o 
  -1   3   8      163.19      182.79     14.84 o 
   0   3   8       22.14       25.88      1.68 o 
   1   3   8        7.97        9.64      1.12 o 
   2   3   8       90.70       85.23      1.57 o 
   3   3   8      379.69      358.91     17.30 o 
   4   3   8       29.90       30.37      3.42 o 
   5   3   8        2.74        5.36      2.03 o 
  -5   4   8       51.51       52.36      4.08 o 
  -4   4   8       10.18       14.98      2.95 o 
  -3   4   8       51.25       57.61      6.64 o 
  -2   4   8        4.96        9.28      1.68 o 
  -1   4   8      321.66      317.15      1.90 o 
   0   4   8        5.45        8.51      1.60 o 
   1   4   8      166.12      185.57      7.70 o 
   2   4   8       13.52       12.14      1.22 o 
   3   4   8       41.32       39.79      2.58 o 
   4   4   8        8.86        8.28      3.02 o 
  -3   5   8        1.71        8.59      2.57 o 
  -2   5   8       96.97       83.82      2.78 o 
  -1   5   8       43.97       42.56      2.13 o 
   0   5   8       22.50       24.12      2.45 o 
   1   5   8        3.91        6.33      1.96 o 
   2   5   8        9.83        6.85      2.46 o 
   3   5   8        4.84        9.97      2.12 o 
  -2   6   8       34.62       35.67      2.69 o 
  -1   6   8       28.53       24.47      1.84 o 
   0   6   8       22.12       23.80      2.89 o 
   1   6   8       30.27       31.21      3.02 o 
   2   6   8       14.68       13.51      2.16 o 
  -6   0   9       23.93       18.35      6.13 o 
  -5   0   9       29.41       36.65      3.39 o 
  -4   0   9       24.22       30.68      5.58 o 
  -3   0   9       12.07       11.79      2.99 o 
  -2   0   9        1.15        1.41      0.47 o 
  -1   0   9       69.18      153.34     94.14 o 
   0   0   9       62.72       47.92      9.45 o 
   1   0   9        0.06        1.53      1.07 o 
   2   0   9       97.54       79.24      8.23 o 
   3   0   9       72.23       82.29      2.34 o 
   4   0   9       41.12       52.12      3.58 o 
   5   0   9       22.95       15.82      3.36 o 
   6   0   9       17.36       10.60      7.78 o 
  -6   1   9        0.39        3.09      1.67 o 
  -5   1   9       13.33       15.27      1.86 o 
  -4   1   9       76.59       51.67      8.01 o 
  -3   1   9       32.84       20.55      9.91 o 
  -2   1   9      226.39      231.05     37.56 o 
  -1   1   9       18.23       20.73      2.08 o 
   0   1   9       45.38       23.09      5.65 o 
   1   1   9      377.07      354.99     40.09 o 
   2   1   9       34.19       35.36      1.62 o 
   3   1   9      205.98      210.07     22.36 o 
   4   1   9        2.98        3.67      1.31 o 
   5   1   9       58.35       61.75      7.69 o 
   6   1   9       22.51       28.10      4.95 o 
  -6   2   9        4.43        7.70      3.31 o 
  -5   2   9       25.44       18.34      4.26 o 
  -4   2   9        7.35       10.57      2.53 o 
  -3   2   9       30.75       32.21      9.24 o 
  -2   2   9       92.68       81.06      4.00 o 
  -1   2   9        6.32        7.59      0.87 o 
   0   2   9      280.71      346.70     27.02 o 
   1   2   9      110.41      107.78      6.75 o 
   2   2   9      493.70      485.43      5.55 o 
   3   2   9      121.45      132.27      3.92 o 
   4   2   9       13.38       15.24      2.83 o 
   5   2   9        8.91        9.03      1.82 o 
  -5   3   9       24.18       19.79      4.66 o 
  -4   3   9      137.71       83.11     20.84 o 
  -3   3   9       37.07       39.19      3.18 o 
  -2   3   9       19.21       20.23      1.55 o 
  -1   3   9      111.91      130.94     13.58 o 
   0   3   9        3.09        4.51      1.43 o 
   1   3   9       22.30       22.96      1.49 o 
   2   3   9        7.94        8.11      1.09 o 
   3   3   9      211.24      204.34     18.65 o 
   4   3   9       38.77       42.84      4.65 o 
   5   3   9        9.56       10.82      2.06 o 
  -4   4   9       19.71       21.40      3.79 o 
  -3   4   9       22.22       22.70      2.87 o 
  -2   4   9       74.40       87.56      2.27 o 
  -1   4   9       60.68       71.90      3.86 o 
   0   4   9       49.58       48.31      2.03 o 
   1   4   9       19.20       17.45      1.94 o 
   2   4   9      194.78      157.55     17.04 o 
   3   4   9       69.05       67.02      4.64 o 
   4   4   9       27.35       26.40      2.77 o 
  -3   5   9        3.94       10.35      2.52 o 
  -2   5   9       83.84       85.51      5.19 o 
  -1   5   9       22.84       31.15      2.61 o 
   0   5   9        3.19        4.14      2.01 o 
   1   5   9       54.43       38.16      4.76 o 
   2   5   9       11.79       11.18      2.01 o 
   3   5   9       25.29       22.66      2.28 o 
  -1   6   9        7.00        8.27      1.32 o 
   0   6   9       26.20       23.56      2.83 o 
   1   6   9       19.86       24.14      3.11 o 
  -6   0  10        1.24        2.95      2.52 o 
  -5   0  10       31.02       27.44      7.70 o 
  -4   0  10        0.03        2.53      2.66 o 
  -3   0  10        3.20        5.24      1.20 o 
  -2   0  10       31.40       20.45      8.55 o 
  -1   0  10      361.93      307.42     18.60 o 
   0   0  10       39.90       32.11      9.79 o 
   1   0  10      419.67      715.96    141.57 o 
   2   0  10       12.52       11.32      2.36 o 
   3   0  10        4.40        4.66      2.18 o 
   4   0  10       64.72       74.77      5.07 o 
   5   0  10       25.03       14.57      7.74 o 
   6   0  10       10.71        6.73      4.81 o 
  -6   1  10        1.24       11.67      4.90 o 
  -5   1  10       30.41       20.38      4.16 o 
  -4   1  10       91.03      103.38     11.69 o 
  -3   1  10      178.50      211.70     42.32 o 
  -2   1  10       55.66      102.86     62.04 o 
  -1   1  10      581.67      539.90     23.95 o 
   0   1  10      174.83      164.14     21.87 o 
   1   1  10      407.48      432.32     30.06 o 
   2   1  10      240.90      221.72     10.13 o 
   3   1  10      207.67      216.14     38.22 o 
   4   1  10       96.79       86.41      7.29 o 
   5   1  10        3.68        3.34      1.37 o 
   6   1  10       22.02       18.68      3.39 o 
  -5   2  10       12.41       11.21      1.33 o 
  -4   2  10       39.00       52.33     11.32 o 
  -3   2  10      195.12      121.61     40.90 o 
  -2   2  10       48.44       33.59      5.48 o 
  -1   2  10       24.45       24.96      1.86 o 
   0   2  10      100.69      107.03     55.13 o 
   1   2  10      203.09      209.19     16.00 o 
   2   2  10       37.51       42.06      1.64 o 
   3   2  10      145.66      138.41      4.81 o 
   4   2  10       25.02       26.45      1.45 o 
   5   2  10       34.27       36.77      3.30 o 
  -5   3  10        2.32        4.27      1.18 o 
  -4   3  10       14.84       13.13      1.43 o 
  -3   3  10      111.92       97.52     26.84 o 
  -2   3  10      175.74      142.01      6.37 o 
  -1   3  10       20.05       19.74      1.38 o 
   0   3  10       36.15       30.92      4.18 o 
   1   3  10        4.00        4.47      1.34 o 
   2   3  10      293.34      307.56      6.86 o 
   3   3  10      588.31      531.68     41.77 o 
   4   3  10        3.76        8.20      1.76 o 
   5   3  10       18.34       20.03      2.20 o 
  -4   4  10        2.70        3.88      2.26 o 
  -3   4  10       30.82       30.04      4.44 o 
  -2   4  10       95.92       92.39      7.37 o 
  -1   4  10       91.89       97.63      5.47 o 
   0   4  10       39.56       44.81      3.86 o 
   1   4  10       24.99       27.25      3.05 o 
   2   4  10       50.69       45.01      4.42 o 
   3   4  10       36.63       33.66      2.85 o 
   4   4  10        8.82       10.68      2.16 o 
  -3   5  10       23.98       25.38      2.29 o 
  -2   5  10        4.30       11.93      4.15 o 
  -1   5  10       45.82       42.76      4.58 o 
   0   5  10       14.52       15.42      2.52 o 
   1   5  10        3.04        6.84      2.17 o 
   2   5  10       52.65       52.02      3.49 o 
   3   5  10        0.41        7.26      3.26 o 
  -1   6  10       14.98       16.09      2.34 o 
   0   6  10       34.27       45.63      5.43 o 
  -6   0  11        2.22        7.55      4.55 o 
  -5   0  11        0.04        7.27      1.63 o 
  -4   0  11       94.46       89.50     20.46 o 
  -3   0  11       76.54       73.11      7.05 o 
  -2   0  11       25.13       24.30     41.25 o 
  -1   0  11       92.50       61.01      1.45 o 
   0   0  11       18.88       16.76      4.53 o 
   1   0  11       24.63       26.99      8.27 o 
   2   0  11        6.49        6.14      1.54 o 
   3   0  11       18.17       18.71      0.83 o 
   4   0  11      211.03      179.85      6.26 o 
   5   0  11       18.85       15.77      3.72 o 
  -5   1  11       25.03       34.23     24.18 o 
  -4   1  11       11.36       24.01     12.90 o 
  -3   1  11       40.77       63.42     51.52 o 
  -2   1  11       20.07       18.86      1.35 o 
  -1   1  11        1.90        2.19      1.77 o 
   0   1  11       15.05       12.60      3.68 o 
   1   1  11      154.03      129.05      9.07 o 
   2   1  11       11.27       13.21      1.35 o 
   3   1  11      337.98      323.52     18.03 o 
   4   1  11       23.09       23.53      4.04 o 
   5   1  11       51.05       51.45      7.65 o 
  -5   2  11        3.24        6.16      1.76 o 
  -4   2  11       18.70       20.14      1.58 o 
  -3   2  11      104.79      108.18     21.97 o 
  -2   2  11      134.77      108.49      3.34 o 
  -1   2  11       60.24       58.88      3.33 o 
   0   2  11       79.98       79.54      5.05 o 
   1   2  11       75.86       70.99      5.24 o 
   2   2  11       42.80       52.03      3.32 o 
   3   2  11       88.94       76.75      9.56 o 
   4   2  11       32.29       32.87      4.64 o 
   5   2  11        7.86       10.06      3.19 o 
  -5   3  11       10.48        6.69      1.80 o 
  -4   3  11        7.19        3.94      1.21 o 
  -3   3  11       81.09       54.74     15.94 o 
  -2   3  11       52.03       64.24     12.08 o 
  -1   3  11       50.13       61.47      4.55 o 
   0   3  11      128.84      101.23     14.28 o 
   1   3  11       36.74       35.47      3.81 o 
   2   3  11      840.15      831.71     17.41 o 
   3   3  11       43.88       36.45      1.80 o 
   4   3  11       43.51       40.12      2.29 o 
   5   3  11       21.14       20.43      2.76 o 
  -4   4  11        4.35        6.87      1.56 o 
  -3   4  11       32.14       35.60      3.13 o 
  -2   4  11      240.04      188.44     42.85 o 
  -1   4  11       88.64       81.73      5.00 o 
   0   4  11       14.46       11.42      4.68 o 
   1   4  11       10.04        8.76      2.62 o 
   2   4  11      134.17      143.38     16.02 o 
   3   4  11        9.49       11.90      1.80 o 
   4   4  11        7.23        6.80      2.20 o 
  -3   5  11        6.60        9.82      1.75 o 
  -2   5  11       19.27       17.49      1.72 o 
  -1   5  11       18.07       20.98      1.93 o 
   0   5  11        6.11        7.69      1.84 o 
   1   5  11        7.00        8.03      2.04 o 
   2   5  11       31.76       25.63      4.54 o 
   3   5  11       17.03       22.02      2.84 o 
  -5   0  12       12.42       20.14      3.63 o 
  -4   0  12       75.57       68.38     12.78 o 
  -3   0  12       41.51       46.83     10.00 o 
  -2   0  12        5.82        4.03     45.12 o 
  -1   0  12      153.32       70.92      1.54 o 
   0   0  12       57.73       42.88     10.52 o 
   1   0  12       18.58       21.37      1.37 o 
   2   0  12        6.89        6.94      1.72 o 
   3   0  12       57.30       67.23      5.79 o 
   4   0  12       13.39       11.80      1.52 o 
   5   0  12        3.01        2.76      2.03 o 
  -5   1  12        2.79        6.12      1.70 o 
  -4   1  12       83.70       66.99      6.15 o 
  -3   1  12       87.32      103.47     10.70 o 
  -2   1  12       15.99       19.68      1.33 o 
  -1   1  12      222.05      176.21     44.49 o 
   0   1  12      199.34       78.53     42.11 o 
   1   1  12      145.40      202.92     34.05 o 
   2   1  12      199.59      209.70     22.16 o 
   3   1  12        6.18        6.22      1.94 o 
   4   1  12       27.08       25.71      2.79 o 
   5   1  12       24.93       22.99      2.50 o 
  -5   2  12       10.47       13.44      2.70 o 
  -4   2  12        1.36        1.35      0.88 o 
  -3   2  12      378.20      153.10    125.16 o 
  -2   2  12       21.46       27.87     12.32 o 
  -1   2  12      111.52      235.10    208.62 o 
   0   2  12       50.71       29.46     14.62 o 
   1   2  12       15.21       18.75      1.23 o 
   2   2  12      109.23      122.65      4.44 o 
   3   2  12      272.42      250.97      6.60 o 
   4   2  12       78.79       71.48      4.18 o 
   5   2  12       11.96       14.47      2.51 o 
  -5   3  12        3.30        8.41      2.04 o 
  -4   3  12        8.86        9.70      2.00 o 
  -3   3  12      102.60      110.00      6.13 o 
  -2   3  12      201.81       64.14     69.42 o 
  -1   3  12       64.36       32.83     16.13 o 
   0   3  12       15.47       14.86      1.10 o 
   1   3  12       37.29       38.58      2.03 o 
   2   3  12        6.03        5.79      1.41 o 
   3   3  12       12.85       14.59      1.56 o 
   4   3  12       26.11       25.98      2.35 o 
  -4   4  12        1.09        9.94      2.31 o 
  -3   4  12       30.47       27.69     12.37 o 
  -2   4  12       44.93       30.31     11.68 o 
  -1   4  12       16.13       14.14      1.56 o 
   0   4  12        2.02        4.33      1.50 o 
   1   4  12       17.15       18.76      2.06 o 
   2   4  12       37.08       47.88      6.18 o 
   3   4  12       65.43       58.29      2.41 o 
   4   4  12       30.54       20.06      2.48 o 
  -2   5  12        2.72        4.97      3.52 o 
  -1   5  12        8.21       10.37      1.66 o 
   0   5  12       13.75       13.76      2.36 o 
   1   5  12       14.00       11.46      2.60 o 
   2   5  12       28.17       28.30      3.70 o 
  -5   0  13        4.75        6.01      3.83 o 
  -4   0  13       15.86       12.27      3.04 o 
  -3   0  13        0.56        5.99      8.04 o 
  -2   0  13       76.47       66.86      1.80 o 
  -1   0  13        1.13        3.55      4.57 o 
   0   0  13       45.76       38.86     10.94 o 
   1   0  13        0.55        2.52      2.31 o 
   2   0  13       19.87       24.34      3.10 o 
   3   0  13       74.12       70.40     10.88 o 
   4   0  13       15.44       18.93      3.46 o 
   5   0  13        0.04        4.79      1.54 o 
  -5   1  13        9.05       14.43      2.04 o 
  -4   1  13       58.02       41.90      5.75 o 
  -3   1  13       13.70       16.45      1.47 o 
  -2   1  13       58.69       65.41     13.99 o 
  -1   1  13       82.20       43.53     16.17 o 
   0   1  13      120.50      107.81     25.78 o 
   1   1  13        5.66        8.00      1.88 o 
   2   1  13      242.68      252.30     22.57 o 
   3   1  13        7.75        8.30      1.88 o 
   4   1  13       18.62       15.41      1.57 o 
   5   1  13       12.83       12.79      2.04 o 
  -5   2  13        9.22       13.51      2.34 o 
  -4   2  13       20.04       22.54      7.98 o 
  -3   2  13      101.72      111.19      9.72 o 
  -2   2  13       28.06       94.73     44.67 o 
  -1   2  13        5.02        4.32      1.82 o 
   0   2  13       13.05       12.99      1.58 o 
   1   2  13       31.49       31.82      1.40 o 
   2   2  13       65.04       68.52      2.49 o 
   3   2  13      149.34      155.18      3.74 o 
   4   2  13       28.16       27.53      1.71 o 
   5   2  13       22.35       24.77      1.61 o 
  -4   3  13       25.27       28.20      2.82 o 
  -3   3  13        5.72        4.62      1.62 o 
  -2   3  13        8.87        8.45      1.07 o 
  -1   3  13       47.90       46.45      6.45 o 
   0   3  13       81.97       68.18      2.21 o 
   1   3  13       12.21       12.14      2.74 o 
   2   3  13       52.91       70.91      3.75 o 
   3   3  13      218.57      205.83     13.39 o 
   4   3  13        1.76        4.57      1.84 o 
  -3   4  13       15.69       19.86      4.20 o 
  -2   4  13       15.94       15.42      3.73 o 
  -1   4  13       13.22       15.30      1.29 o 
   0   4  13       53.64       56.32      3.17 o 
   1   4  13       99.14       90.71      2.77 o 
   2   4  13      100.30       97.22      2.95 o 
   3   4  13      114.40       95.86      2.61 o 
  -2   5  13       31.82       32.71      3.61 o 
  -1   5  13        7.10       16.47      2.92 o 
   0   5  13        6.82        6.36      1.67 o 
   1   5  13       32.57       31.40      3.28 o 
   2   5  13        6.07        8.37      1.40 o 
  -5   0  14        0.07        1.94      1.66 o 
  -4   0  14       27.69       30.12      1.97 o 
  -3   0  14       65.27      243.90    120.22 o 
  -2   0  14      183.61       74.64      0.86 o 
  -1   0  14        4.55        3.63      1.80 o 
   0   0  14       17.20       19.45      6.24 o 
   1   0  14      112.64      127.44     11.76 o 
   2   0  14       19.58       17.78      3.46 o 
   3   0  14       48.21       51.49      7.61 o 
   4   0  14       66.49       58.74      3.89 o 
   5   0  14        9.89        8.53      1.86 o 
  -5   1  14       23.85       30.23      4.68 o 
  -4   1  14        2.43        5.66      1.44 o 
  -3   1  14        2.32        4.92      1.68 o 
  -2   1  14       48.80      204.49    129.39 o 
  -1   1  14       10.84       11.10      4.53 o 
   0   1  14       93.54       81.30     22.17 o 
   1   1  14       59.19       42.82     10.90 o 
   2   1  14      348.61      374.36     27.46 o 
   3   1  14       55.98       53.86      5.34 o 
   4   1  14       12.90       14.41      2.67 o 
   5   1  14       15.85       20.00      2.12 o 
  -5   2  14        1.19        8.33      9.38 o 
  -4   2  14       20.68       46.51     19.60 o 
  -3   2  14       28.33       83.28     35.34 o 
  -2   2  14       40.11       67.34     17.92 o 
  -1   2  14       71.25      156.59     58.78 o 
   0   2  14      160.51      177.69     53.18 o 
   1   2  14       10.62       14.05      1.86 o 
   2   2  14       24.74       28.96      2.18 o 
   3   2  14       19.40       21.26      1.56 o 
   4   2  14       19.39       23.47      1.94 o 
   5   2  14        1.28        6.50      2.21 o 
  -4   3  14       41.05       15.96     10.67 o 
  -3   3  14      105.07       60.55     22.17 o 
  -2   3  14       11.71        8.87      1.90 o 
  -1   3  14       27.37       24.24      2.53 o 
   0   3  14      118.98      118.36     10.48 o 
   1   3  14       40.42       38.24      2.12 o 
   2   3  14       59.82       67.82      7.13 o 
   3   3  14       47.96       56.69      3.43 o 
   4   3  14        5.46        8.85      1.66 o 
  -3   4  14       32.51       22.76      8.72 o 
  -2   4  14       42.24       34.06     11.46 o 
  -1   4  14       35.24       29.77      4.06 o 
   0   4  14       31.03       27.61      5.34 o 
   1   4  14      112.76      107.16      4.80 o 
   2   4  14       26.28       22.85      2.82 o 
   3   4  14       28.80       23.69      2.51 o 
  -2   5  14       11.38        7.18      2.32 o 
  -1   5  14       12.86       13.40      3.66 o 
   0   5  14        3.54        9.61      2.22 o 
   1   5  14       23.31       15.25      4.47 o 
  -5   0  15       17.88       35.13      6.63 o 
  -4   0  15       19.13       24.18      6.78 o 
  -3   0  15       22.55       19.84      9.06 o 
  -2   0  15        0.92        1.41      0.56 o 
  -1   0  15        1.86        2.01      5.43 o 
   0   0  15       36.75       34.29     10.56 o 
   1   0  15      298.98      270.36     53.44 o 
   2   0  15      309.48      262.49      9.19 o 
   3   0  15       82.39       65.04     13.25 o 
   4   0  15       11.90        7.76      5.71 o 
   5   0  15        0.83        4.51      2.41 o 
  -5   1  15        6.27        6.52      1.61 o 
  -4   1  15       10.27       10.41      2.61 o 
  -3   1  15        3.67        5.99      2.55 o 
  -2   1  15      230.06      240.21     27.79 o 
  -1   1  15       10.85        9.45      5.72 o 
   0   1  15       29.35       28.92      7.90 o 
   1   1  15        5.31        5.07      2.26 o 
   2   1  15      107.54      126.45     17.81 o 
   3   1  15       10.23       12.18      1.90 o 
   4   1  15       21.34       20.58      2.35 o 
   5   1  15       11.69       11.07      1.43 o 
  -4   2  15       24.30       22.50      4.13 o 
  -3   2  15       96.04       98.74      5.61 o 
  -2   2  15       11.81       10.58      3.96 o 
  -1   2  15       45.71       78.34     90.07 o 
   0   2  15       24.61       29.51      7.59 o 
   1   2  15      150.83      170.24     16.69 o 
   2   2  15       44.30       51.06      3.71 o 
   3   2  15      173.66      161.71     11.00 o 
   4   2  15       21.01       16.41      1.63 o 
  -4   3  15       29.67       30.91      3.40 o 
  -3   3  15       39.51       32.13      9.00 o 
  -2   3  15       14.90       20.31      2.47 o 
  -1   3  15       23.53       27.72      1.88 o 
   0   3  15        9.01        6.88      3.20 o 
   1   3  15       11.79       13.41      1.46 o 
   2   3  15       32.18       37.53      4.49 o 
   3   3  15        6.40        5.69      1.64 o 
   4   3  15       22.69       25.57      2.45 o 
  -3   4  15        6.60       10.47      1.44 o 
  -2   4  15       36.99       31.97      1.72 o 
  -1   4  15       30.31       22.99      1.95 o 
   0   4  15       22.97       16.57      3.64 o 
   1   4  15       52.54       48.15      9.55 o 
   2   4  15       18.10       20.29      2.00 o 
   3   4  15       46.95       39.69      3.02 o 
  -1   5  15       11.98       21.20      2.36 o 
   0   5  15        3.65        3.47      1.26 o 
   1   5  15      103.35       94.16      2.96 o 
  -5   0  16        0.08        5.54      2.83 o 
  -4   0  16       48.54       74.08     19.69 o 
  -3   0  16       16.64       19.02      2.99 o 
  -2   0  16        8.48        6.16      0.56 o 
  -1   0  16       84.40       75.67     26.16 o 
   0   0  16        0.00        2.52      5.64 o 
   1   0  16       56.71       50.83     13.42 o 
   2   0  16       78.38       66.78      6.07 o 
   3   0  16        1.38        3.74      2.22 o 
   4   0  16        3.27        6.77      1.56 o 
  -4   1  16        2.37        5.54      1.61 o 
  -3   1  16       32.57       82.95     34.29 o 
  -2   1  16       43.04       32.22      1.25 o 
  -1   1  16       54.66       47.24     19.10 o 
   0   1  16        9.38        7.77      2.92 o 
   1   1  16       33.58       27.69      5.66 o 
   2   1  16       81.48       69.21      6.22 o 
   3   1  16       15.42       14.90      2.02 o 
   4   1  16       86.05       78.99      8.42 o 
  -4   2  16       90.68       66.89     14.21 o 
  -3   2  16       18.09       14.91      2.77 o 
  -2   2  16        6.20       12.90     63.92 o 
  -1   2  16       44.80       27.75      4.95 o 
   0   2  16       16.71       11.35      5.69 o 
   1   2  16       16.31       18.98      3.22 o 
   2   2  16       19.40       18.71      1.81 o 
   3   2  16        5.88        9.14      1.50 o 
   4   2  16       38.39       33.92      2.25 o 
  -3   3  16       15.25       46.42     21.53 o 
  -2   3  16       15.67       28.60      7.39 o 
  -1   3  16       13.98       13.50      3.61 o 
   0   3  16       44.62       30.74      4.58 o 
   1   3  16      107.57      103.56      8.00 o 
   2   3  16        3.06        6.76      1.60 o 
   3   3  16        1.09        7.63      2.24 o 
  -2   4  16       11.93       17.47      1.81 o 
  -1   4  16        7.37        9.35      1.60 o 
   0   4  16        5.08       12.09      2.42 o 
   1   4  16        6.14       12.65      2.09 o 
   2   4  16        6.97       14.80      2.89 o 
  -4   0  17        9.93       18.43      3.12 o 
  -3   0  17       22.23       19.96      2.82 o 
  -2   0  17       51.03      110.43      4.28 o 
  -1   0  17      161.60      170.83     76.91 o 
   0   0  17        0.04        2.52      2.95 o 
   1   0  17       40.43       51.00      5.17 o 
   2   0  17       22.93       28.55      6.16 o 
   3   0  17        1.77        5.14      5.84 o 
   4   0  17       25.27       25.65      5.17 o 
  -4   1  17        5.66       12.63      2.20 o 
  -3   1  17       37.02       51.80      5.62 o 
  -2   1  17        9.67        9.53      5.94 o 
  -1   1  17       17.07       15.42      8.38 o 
   0   1  17       11.45        7.71      3.98 o 
   1   1  17      189.09      151.05     33.26 o 
   2   1  17        6.95        9.97      2.32 o 
   3   1  17       32.76       20.75      9.31 o 
   4   1  17       41.90       41.10      3.59 o 
  -4   2  17        5.31       10.91      3.63 o 
  -3   2  17        2.84        7.74      3.79 o 
  -2   2  17        2.80        1.40      1.28 o 
  -1   2  17       44.34       43.24      5.17 o 
   0   2  17       59.40       58.83     13.00 o 
   1   2  17       61.94       66.18     14.90 o 
   2   2  17        7.10        8.58      2.09 o 
   3   2  17       48.07       59.65      5.21 o 
   4   2  17       24.87       24.95      1.84 o 
  -3   3  17       22.07       20.70      2.70 o 
  -2   3  17        4.14        9.19      2.19 o 
  -1   3  17       16.55       25.54      9.95 o 
   0   3  17       71.05       38.70     14.86 o 
   1   3  17       19.31       22.54      1.86 o 
   2   3  17       18.44       19.56      1.84 o 
   3   3  17       14.68       21.98      2.18 o 
  -2   4  17        3.37        6.97      5.42 o 
  -1   4  17        5.49        6.85      1.32 o 
   0   4  17       37.28       29.92     10.35 o 
   1   4  17       22.82       28.76      4.17 o 
   2   4  17        1.19        5.60      2.53 o 
  -4   0  18        2.88        8.38      3.33 o 
  -3   0  18        0.88        9.53      6.07 o 
  -2   0  18       42.01       38.05     60.96 o 
  -1   0  18      107.93      116.58     30.82 o 
   0   0  18       12.86       15.09      9.45 o 
   1   0  18        0.00        3.38      4.75 o 
   2   0  18       67.01       49.89     21.29 o 
   3   0  18        9.00        5.22      5.34 o 
   4   0  18       19.58       23.98      8.98 o 
  -4   1  18        5.47       30.82     13.19 o 
  -3   1  18        9.70       10.36      1.50 o 
  -2   1  18       41.31       28.09      8.10 o 
  -1   1  18       12.82       10.89      6.43 o 
   0   1  18       24.52       21.71      6.70 o 
   1   1  18      165.37      166.49      7.53 o 
   2   1  18       56.75       63.63      5.30 o 
   3   1  18       40.81       51.68      6.09 o 
   4   1  18        8.30       12.57      3.31 o 
  -3   2  18        2.41        3.86      2.23 o 
  -2   2  18        6.01        7.76      2.61 o 
  -1   2  18       19.16       19.06      7.61 o 
   0   2  18        6.75        5.86      2.72 o 
   1   2  18       17.22       22.00      4.45 o 
   2   2  18       49.12       56.35      8.80 o 
   3   2  18       12.10       16.64      3.10 o 
  -3   3  18       15.28       42.81     89.39 o 
  -2   3  18        3.75       17.27     12.44 o 
  -1   3  18       39.83       37.96      5.33 o 
   0   3  18        1.86        5.61      3.36 o 
   1   3  18       14.54       13.12      4.40 o 
   2   3  18       14.13       15.87      2.01 o 
  -1   4  18        8.12        5.23      1.53 o 
   0   4  18       26.38       22.18      2.33 o 
   1   4  18       17.68       25.42      3.19 o 
  -3   0  19       46.60       61.90      5.77 o 
  -2   0  19       51.71       50.32     12.27 o 
  -1   0  19       22.19       17.14     32.02 o 
   0   0  19       13.30       14.75      9.15 o 
   1   0  19      161.21      158.65     41.85 o 
   2   0  19       36.67       32.41     14.62 o 
   3   0  19       10.54       12.87      3.33 o 
  -3   1  19       33.10       18.19      7.51 o 
  -2   1  19       14.04       11.54      3.99 o 
  -1   1  19        9.13       13.19      5.97 o 
   0   1  19       88.54       77.37     15.22 o 
   1   1  19       59.44       67.97      9.75 o 
   2   1  19        1.08        3.38      2.92 o 
   3   1  19        8.98       13.55      3.65 o 
  -3   2  19        8.28        9.24      1.81 o 
  -2   2  19       12.01       16.49     27.40 o 
  -1   2  19        4.22        7.09      2.80 o 
   0   2  19       33.11       32.58      6.46 o 
   1   2  19        6.75        6.55      2.18 o 
   2   2  19        6.94       14.57      6.13 o 
   3   2  19        7.32       10.48      2.20 o 
  -2   3  19        9.46       14.86      3.77 o 
  -1   3  19        7.24        9.58      4.30 o 
   0   3  19       35.19       31.79      4.45 o 
   1   3  19        5.77        9.39      2.33 o 
   2   3  19        5.20       13.79      2.43 o 
  -3   0  20        4.72       16.12     48.61 o 
  -2   0  20       18.08       13.94      4.70 o 
  -1   0  20        0.11        2.82     10.90 o 
   0   0  20      254.00      145.99     58.78 o 
   1   0  20      139.52      147.49     23.86 o 
   2   0  20        2.42        2.91      5.04 o 
   3   0  20        1.53        1.27      2.63 o 
  -3   1  20        3.57        4.06      4.67 o 
  -2   1  20        3.07        6.01      6.60 o 
  -1   1  20       15.08       21.51      4.59 o 
   0   1  20       19.51       22.98      6.94 o 
   1   1  20        3.20        4.93      5.31 o 
   2   1  20       23.20       35.36     14.13 o 
   3   1  20       15.66       28.64      8.38 o 
  -2   2  20       30.98       29.20     11.86 o 
  -1   2  20       12.79       10.85      6.61 o 
   0   2  20        5.35        7.99      4.35 o 
   1   2  20       17.42       16.98      3.38 o 
   2   2  20       22.33       30.43      7.16 o 
  -1   3  20        8.06        9.10      4.41 o 
   0   3  20        0.29        4.44      3.40 o 
   1   3  20        1.39        9.02      6.84 o 
  -2   0  21        0.04        4.10     15.56 o 
  -1   0  21       23.22       11.84     82.25 o 
   0   0  21        4.19       11.88     19.24 o 
   1   0  21        7.96       11.29     10.26 o 
   2   0  21       17.55       18.64      4.32 o 
  -2   1  21        5.80       10.85     14.02 o 
  -1   1  21       27.11       37.61      6.64 o 
   0   1  21       19.30       20.17      6.45 o 
   1   1  21       20.42       16.67      6.31 o 
   2   1  21       24.75       29.65      8.25 o 
  -1   2  21        5.33        7.08      3.17 o 
   0   2  21        3.25        6.02      2.80 o 
   1   2  21       19.13       20.44      3.46 o 
  -2   0  22        2.03        4.45      9.06 o 
  -1   0  22       54.86       50.32     16.12 o 
   0   0  22       12.63       10.94     16.42 o 
   1   0  22       46.70       22.79     30.65 o 
  -1   1  22       22.97       24.98     10.66 o 
   0   1  22      121.37      119.79     20.29 o 
   1   1  22        4.98        6.63      5.33 o 
                                                 
